# Supplementary material for: Beyond the average brain: individual differences in social brain development are associated with friendship quality
Source: Soc Cogn Affect Neurosci. 2020 Dec 5;16(3):292–301. doi: 10.1093/scan/nsaa166 (PMC7943358; doi:10.1093/scan/nsaa166)
Supplement: nsaa166_Supp [file nsaa166_supp.zip]

Archive with 1 entries (1 files):
- scan-20-195-File006.docx
